# Supplementary material for: Photoinduced cobaloxime catalysis enabled dehydrogenative C2-phosphinylation of bicyclo[1.1.0]butanes to access phosphorylated cyclobutenes
Source: RSC Adv. 2025 Jul 10;15(29):24053–7. doi: 10.1039/d5ra03697f (PMC12243002; doi:10.1039/d5ra03697f)
Supplement: RA-015-D5RA03697F-s002 [file RA-015-D5RA03697F-s002.cif]

# Supplementary Information (SI) for RSC Advances.
# This journal is © The Royal Society of Chemistry 2025

####################################################################### 
# 
# This file contains crystal structure data downloaded from the 
# Cambridge Structural Database (CSD) hosted by the Cambridge 
# Crystallographic Data Centre (CCDC).
# 
# Full information about CCDC data access policies and citation 
# guidelines are available at http://www.ccdc.cam.ac.uk/access/V1 
# 
# Audit and citation data items may have been added by the CCDC. 
# Please retain this information to preserve the provenance of 
# this file and to allow appropriate attribution of the data. 
# 
#######################################################################

data_cyn-1-68
_database_code_depnum_ccdc_archive 'CCDC 2422929'
loop_
_audit_author_name
_audit_author_address
'Wei Ding'
;Zhengzhou University
China
;
_audit_update_record             
;
2025-02-11 deposited with the CCDC.	2025-07-04 downloaded from the CCDC.
;
_audit_creation_date             2024-06-17
_audit_creation_method           
;
Olex2 1.5-beta
(compiled 2022.04.07 svn.rca3783a0 for OlexSys, GUI svn.r6439)
;
_shelx_SHELXL_version_number     2018/3
_chemical_name_common            ?
_chemical_name_systematic        ?
_chemical_formula_moiety         'C24 H22 N O2 P'
_chemical_formula_sum            'C24 H22 N O2 P'
_chemical_formula_weight         387.39
_chemical_melting_point          ?
_chemical_oxdiff_formula         'C H O N P'
loop_
_atom_type_symbol
_atom_type_description
_atom_type_scat_dispersion_real
_atom_type_scat_dispersion_imag
_atom_type_scat_source
C C 0.0181 0.0091 'International Tables Vol C Tables 4.2.6.8 and 6.1.1.4'
H H 0.0000 0.0000 'International Tables Vol C Tables 4.2.6.8 and 6.1.1.4'
N N 0.0311 0.0180 'International Tables Vol C Tables 4.2.6.8 and 6.1.1.4'
O O 0.0492 0.0322 'International Tables Vol C Tables 4.2.6.8 and 6.1.1.4'
P P 0.2955 0.4335 'International Tables Vol C Tables 4.2.6.8 and 6.1.1.4'

_shelx_space_group_comment       
;
The symmetry employed for this shelxl refinement is uniquely defined
by the following loop, which should always be used as a source of
symmetry information in preference to the above space-group names.
They are only intended as comments.
;
_space_group_crystal_system      monoclinic
_space_group_IT_number           14
_space_group_name_H-M_alt        'P 1 21/n 1'
_space_group_name_Hall           '-P 2yn'
loop_
_space_group_symop_operation_xyz
'x, y, z'
'-x+1/2, y+1/2, -z+1/2'
'-x, -y, -z'
'x-1/2, -y-1/2, z-1/2'

_cell_length_a                   11.53630(10)
_cell_length_b                   12.06750(10)
_cell_length_c                   14.55360(10)
_cell_angle_alpha                90
_cell_angle_beta                 102.1150(10)
_cell_angle_gamma                90
_cell_volume                     1980.94(3)
_cell_formula_units_Z            4
_cell_measurement_reflns_used    10423
_cell_measurement_temperature    100.00(10)
_cell_measurement_theta_max      73.0330
_cell_measurement_theta_min      4.4570
_shelx_estimated_absorpt_T_max   ?
_shelx_estimated_absorpt_T_min   ?
_exptl_absorpt_coefficient_mu    1.380
_exptl_absorpt_correction_T_max  1.00000
_exptl_absorpt_correction_T_min  0.69864
_exptl_absorpt_correction_type   multi-scan
_exptl_absorpt_process_details   
;
CrysAlisPro 1.171.43.92a (Rigaku Oxford Diffraction, 2023)
Empirical absorption correction using spherical harmonics,
implemented in SCALE3 ABSPACK scaling algorithm.
;
_exptl_absorpt_special_details   ?
_exptl_crystal_colour            'clear light colourless'
_exptl_crystal_density_diffrn    1.299
_exptl_crystal_density_meas      ?
_exptl_crystal_density_method    ?
_exptl_crystal_description       block
_exptl_crystal_F_000             816
_exptl_crystal_size_max          0.15
_exptl_crystal_size_mid          0.13
_exptl_crystal_size_min          0.12
_exptl_transmission_factor_max   ?
_exptl_transmission_factor_min   ?
_diffrn_reflns_av_R_equivalents  0.0264
_diffrn_reflns_av_unetI/netI     0.0236
_diffrn_reflns_Laue_measured_fraction_full 1.000
_diffrn_reflns_Laue_measured_fraction_max 0.974
_diffrn_reflns_limit_h_max       10
_diffrn_reflns_limit_h_min       -14
_diffrn_reflns_limit_k_max       5
_diffrn_reflns_limit_k_min       -14
_diffrn_reflns_limit_l_max       17
_diffrn_reflns_limit_l_min       -17
_diffrn_reflns_number            13272
_diffrn_reflns_point_group_measured_fraction_full 1.000
_diffrn_reflns_point_group_measured_fraction_max 0.974
_diffrn_reflns_theta_full        67.684
_diffrn_reflns_theta_max         73.237
_diffrn_reflns_theta_min         4.462
_diffrn_ambient_environment      N~2~
_diffrn_ambient_temperature      100.00(10)
_diffrn_detector                 'Hybrid Pixel Array Detector'
_diffrn_detector_area_resol_mean 10.0000
_diffrn_detector_type            HyPix
_diffrn_measured_fraction_theta_full 1.000
_diffrn_measured_fraction_theta_max 0.974
_diffrn_measurement_details      
;
List of Runs (angles in degrees, time in seconds):

  # Type    Start    End  Width  t~exp~   \w     \q     \k     \f   Frames
#--------------------------------------------------------------------------
  1  \w   -111.00 -42.00   0.50    0.10    --  -99.00 125.00   0.00  138
  2  \w   -106.00 -59.00   0.50    0.10    --  -99.00 106.00 -89.98   94
  3  \w    -23.00  29.00   0.50    0.05    --  -45.87  19.00-120.00  104
  4  \w     -8.00  17.00   0.50    0.05    --  -45.87   4.00-154.00   50
  5  \w   -102.00   4.00   0.50    0.05    --  -45.87  -4.00  25.00  212
  6  \w     43.00 145.00   0.50    0.10    --   99.00   4.00-154.00  204
  7  \w     38.00  75.00   0.50    0.05    --   45.87   4.00-154.00   74
  8  \w   -163.00 -46.00   0.50    0.10    --  -99.00  -4.00  25.00  234
  9  \w    -15.00  10.00   0.50    0.05    --   45.87  -4.00  25.00   50
 10  \w     28.00  71.00   0.50    0.10    --   99.00 -61.00 -90.00   86
 11  \w     27.00  52.00   0.50    0.10    --   99.00 -45.00-150.00   50
 12  \w     31.00  73.00   0.50    0.10    --   99.00 -61.00-180.00   84
 13  \w     39.00  72.00   0.50    0.10    --   99.00 -61.00 -60.00   66
 14  \w     28.00  72.00   0.50    0.10    --   99.00 -61.00 -30.00   88
 15  \w     36.00  86.00   0.50    0.10    --   99.00 -94.00 -90.00  100
 16  \w     80.00 112.00   0.50    0.10    --   99.00-125.00-150.00   64
 17  \w     41.00  92.00   0.50    0.05    --   45.87-125.00 -60.00  102
 18  \w     62.00 110.00   0.50    0.10    --   99.00-125.00  30.00   96
 19  \w     48.00  94.00   0.50    0.10    --   99.00 -94.00  90.00   92
;
_diffrn_measurement_device       'four-circle diffractometer'
_diffrn_measurement_device_type  'XtaLAB Synergy R, DW system, HyPix'
_diffrn_measurement_method       '\w scans'
_diffrn_orient_matrix_type       
'CrysAlisPro convention (1999,Acta A55,543-557)'
_diffrn_orient_matrix_UB_11      -0.1221757000
_diffrn_orient_matrix_UB_12      -0.0028745000
_diffrn_orient_matrix_UB_13      -0.0676932000
_diffrn_orient_matrix_UB_21      0.0608984000
_diffrn_orient_matrix_UB_22      0.0059435000
_diffrn_orient_matrix_UB_23      -0.0845363000
_diffrn_orient_matrix_UB_31      0.0058338000
_diffrn_orient_matrix_UB_32      -0.1273734000
_diffrn_orient_matrix_UB_33      -0.0023877000
_diffrn_radiation_monochromator  mirror
_diffrn_radiation_probe          x-ray
_diffrn_radiation_type           'Cu K\a'
_diffrn_radiation_wavelength     1.54184
_diffrn_source                   'Rotating-anode X-ray tube'
_diffrn_source_type              'Rigaku (Cu) X-ray Source'
_reflns_Friedel_coverage         0.000
_reflns_Friedel_fraction_full    .
_reflns_Friedel_fraction_max     .
_reflns_number_gt                3623
_reflns_number_total             3870
_reflns_special_details          
;
 Reflections were merged by SHELXL according to the crystal
 class for the calculation of statistics and refinement.
 
 _reflns_Friedel_fraction is defined as the number of unique
 Friedel pairs measured divided by the number that would be
 possible theoretically, ignoring centric projections and
 systematic absences.
;
_reflns_threshold_expression     'I > 2\s(I)'
_computing_cell_refinement       'CrysAlisPro 1.171.43.92a (Rigaku OD, 2023)'
_computing_data_collection       'CrysAlisPro 1.171.43.92a (Rigaku OD, 2023)'
_computing_data_reduction        'CrysAlisPro 1.171.43.92a (Rigaku OD, 2023)'
_computing_molecular_graphics    'Olex2 1.5-beta (Dolomanov et al., 2009)'
_computing_publication_material  'Olex2 1.5-beta (Dolomanov et al., 2009)'
_computing_structure_refinement  'SHELXL 2018/3 (Sheldrick, 2015)'
_computing_structure_solution    'SHELXS  (Sheldrick, 2008)'
_refine_diff_density_max         0.413
_refine_diff_density_min         -0.340
_refine_diff_density_rms         0.043
_refine_ls_extinction_coef       0.0021(2)
_refine_ls_extinction_expression Fc^*^=kFc[1+0.001xFc^2^\l^3^/sin(2\q)]^-1/4^
_refine_ls_extinction_method     'SHELXL-2018/3 (Sheldrick 2018)'
_refine_ls_goodness_of_fit_ref   1.036
_refine_ls_hydrogen_treatment    constr
_refine_ls_matrix_type           full
_refine_ls_number_parameters     255
_refine_ls_number_reflns         3870
_refine_ls_number_restraints     0
_refine_ls_R_factor_all          0.0351
_refine_ls_R_factor_gt           0.0330
_refine_ls_restrained_S_all      1.036
_refine_ls_shift/su_max          0.000
_refine_ls_shift/su_mean         0.000
_refine_ls_structure_factor_coef Fsqd
_refine_ls_weighting_details     
'w=1/[\s^2^(Fo^2^)+(0.0443P)^2^+0.8992P] where P=(Fo^2^+2Fc^2^)/3'
_refine_ls_weighting_scheme      calc
_refine_ls_wR_factor_gt          0.0857
_refine_ls_wR_factor_ref         0.0874
_refine_special_details          ?
_olex2_refinement_description    
;
1. Fixed Uiso
 At 1.2 times of:
  All C(H) groups, All C(H,H) groups
 At 1.5 times of:
  All C(H,H,H) groups
2.a Ternary CH refined with riding coordinates:
 C13(H13)
2.b Secondary CH2 refined with riding coordinates:
 C14(H14A,H14B)
2.c Aromatic/amide H refined with riding coordinates:
 C2(H2), C3(H3), C4(H4), C5(H5), C6(H6), C8(H8), C9(H9), C10(H10), C11(H11),
 C12(H12), C15(H15), C20(H20), C21(H21), C22(H22), C23(H23), C24(H24)
2.d Idealised Me refined as rotating group:
 C18(H18A,H18B,H18C)
;
_atom_sites_solution_hydrogens   geom
_atom_sites_solution_primary     direct
_atom_sites_solution_secondary   ?
loop_
_atom_site_label
_atom_site_type_symbol
_atom_site_fract_x
_atom_site_fract_y
_atom_site_fract_z
_atom_site_U_iso_or_equiv
_atom_site_adp_type
_atom_site_occupancy
_atom_site_site_symmetry_order
_atom_site_calc_flag
_atom_site_refinement_flags_posn
_atom_site_refinement_flags_adp
_atom_site_refinement_flags_occupancy
_atom_site_disorder_assembly
_atom_site_disorder_group
P1 P 0.59330(3) 0.25720(2) 0.41361(2) 0.01459(11) Uani 1 1 d . . . . .
O1 O 0.54234(8) 0.17194(7) 0.34260(6) 0.0193(2) Uani 1 1 d . . . . .
O2 O 0.39733(8) 0.49389(8) 0.35220(7) 0.0235(2) Uani 1 1 d . . . . .
N1 N 0.21089(10) 0.42390(9) 0.30980(8) 0.0197(2) Uani 1 1 d . . . . .
C1 C 0.66176(11) 0.36883(10) 0.36150(9) 0.0165(3) Uani 1 1 d . . . . .
C2 C 0.69596(12) 0.34481(11) 0.27737(9) 0.0219(3) Uani 1 1 d . . . . .
H2 H 0.674427 0.275965 0.246881 0.026 Uiso 1 1 calc R U . . .
C3 C 0.76148(13) 0.42116(12) 0.23783(10) 0.0262(3) Uani 1 1 d . . . . .
H3 H 0.784840 0.404111 0.180613 0.031 Uiso 1 1 calc R U . . .
C4 C 0.79280(13) 0.52193(12) 0.28153(10) 0.0254(3) Uani 1 1 d . . . . .
H4 H 0.838843 0.573427 0.255057 0.030 Uiso 1 1 calc R U . . .
C5 C 0.75663(13) 0.54734(11) 0.36415(10) 0.0247(3) Uani 1 1 d . . . . .
H5 H 0.776596 0.617071 0.393516 0.030 Uiso 1 1 calc R U . . .
C6 C 0.69127(12) 0.47130(11) 0.40429(9) 0.0215(3) Uani 1 1 d . . . . .
H6 H 0.666745 0.489215 0.460862 0.026 Uiso 1 1 calc R U . . .
C7 C 0.71262(11) 0.20086(10) 0.50260(9) 0.0163(3) Uani 1 1 d . . . . .
C8 C 0.77204(12) 0.26241(11) 0.57964(9) 0.0192(3) Uani 1 1 d . . . . .
H8 H 0.747702 0.336122 0.588607 0.023 Uiso 1 1 calc R U . . .
C9 C 0.86659(12) 0.21612(12) 0.64316(9) 0.0227(3) Uani 1 1 d . . . . .
H9 H 0.906354 0.257774 0.695798 0.027 Uiso 1 1 calc R U . . .
C10 C 0.90270(12) 0.10857(12) 0.62928(10) 0.0257(3) Uani 1 1 d . . . . .
H10 H 0.967785 0.077093 0.672285 0.031 Uiso 1 1 calc R U . . .
C11 C 0.84435(13) 0.04703(12) 0.55312(11) 0.0267(3) Uani 1 1 d . . . . .
H11 H 0.869769 -0.026222 0.543788 0.032 Uiso 1 1 calc R U . . .
C12 C 0.74847(12) 0.09258(11) 0.49029(9) 0.0212(3) Uani 1 1 d . . . . .
H12 H 0.707376 0.049745 0.438901 0.025 Uiso 1 1 calc R U . . .
C13 C 0.48852(11) 0.30853(10) 0.48035(9) 0.0170(3) Uani 1 1 d . . . . .
H13 H 0.520385 0.368759 0.525864 0.020 Uiso 1 1 calc R U . . .
C14 C 0.43298(12) 0.20750(11) 0.52543(9) 0.0211(3) Uani 1 1 d . . . . .
H14A H 0.462304 0.133980 0.510460 0.025 Uiso 1 1 calc R U . . .
H14B H 0.435488 0.215328 0.593539 0.025 Uiso 1 1 calc R U . . .
C15 C 0.31706(12) 0.24144(11) 0.46314(10) 0.0211(3) Uani 1 1 d . . . . .
H15 H 0.239249 0.211633 0.453812 0.025 Uiso 1 1 calc R U . . .
C16 C 0.36232(11) 0.32847(11) 0.42551(9) 0.0174(3) Uani 1 1 d . . . . .
C17 C 0.32395(11) 0.42156(10) 0.35948(9) 0.0180(3) Uani 1 1 d . . . . .
C18 C 0.17220(13) 0.50752(12) 0.23673(11) 0.0271(3) Uani 1 1 d . . . . .
H18A H 0.237127 0.559646 0.235934 0.041 Uiso 1 1 calc R U . . .
H18B H 0.103787 0.547780 0.250017 0.041 Uiso 1 1 calc R U . . .
H18C H 0.149833 0.471044 0.175400 0.041 Uiso 1 1 calc R U . . .
C19 C 0.12281(11) 0.34589(11) 0.32509(9) 0.0188(3) Uani 1 1 d . . . . .
C20 C 0.06201(12) 0.36514(12) 0.39627(10) 0.0249(3) Uani 1 1 d . . . . .
H20 H 0.076912 0.430329 0.433473 0.030 Uiso 1 1 calc R U . . .
C21 C -0.02103(12) 0.28803(14) 0.41265(10) 0.0290(3) Uani 1 1 d . . . . .
H21 H -0.061571 0.299529 0.462324 0.035 Uiso 1 1 calc R U . . .
C22 C -0.04466(12) 0.19452(13) 0.35664(10) 0.0271(3) Uani 1 1 d . . . . .
H22 H -0.101503 0.142092 0.367931 0.033 Uiso 1 1 calc R U . . .
C23 C 0.01443(12) 0.17718(11) 0.28407(10) 0.0234(3) Uani 1 1 d . . . . .
H23 H -0.002747 0.113561 0.245144 0.028 Uiso 1 1 calc R U . . .
C24 C 0.09866(12) 0.25303(11) 0.26851(9) 0.0201(3) Uani 1 1 d . . . . .
H24 H 0.139635 0.241238 0.219139 0.024 Uiso 1 1 calc R U . . .

loop_
_atom_site_aniso_label
_atom_site_aniso_U_11
_atom_site_aniso_U_22
_atom_site_aniso_U_33
_atom_site_aniso_U_23
_atom_site_aniso_U_13
_atom_site_aniso_U_12
P1 0.01313(17) 0.01742(17) 0.01294(17) -0.00023(11) 0.00209(12) -0.00031(11)
O1 0.0187(5) 0.0213(4) 0.0171(4) -0.0025(3) 0.0022(3) -0.0014(4)
O2 0.0206(5) 0.0220(5) 0.0266(5) 0.0014(4) 0.0019(4) -0.0040(4)
N1 0.0168(5) 0.0202(5) 0.0213(6) 0.0022(4) 0.0020(4) 0.0009(4)
C1 0.0139(6) 0.0196(6) 0.0155(6) 0.0025(5) 0.0022(5) 0.0016(5)
C2 0.0262(7) 0.0207(6) 0.0197(6) 0.0007(5) 0.0069(5) 0.0022(5)
C3 0.0321(8) 0.0275(7) 0.0232(7) 0.0049(6) 0.0150(6) 0.0047(6)
C4 0.0231(7) 0.0242(7) 0.0302(7) 0.0093(6) 0.0086(6) 0.0008(5)
C5 0.0268(7) 0.0204(6) 0.0266(7) 0.0014(5) 0.0049(6) -0.0030(5)
C6 0.0244(7) 0.0223(6) 0.0184(6) 0.0000(5) 0.0056(5) -0.0001(5)
C7 0.0136(6) 0.0216(6) 0.0143(6) 0.0025(5) 0.0044(5) -0.0012(5)
C8 0.0181(6) 0.0222(6) 0.0175(6) 0.0001(5) 0.0043(5) -0.0005(5)
C9 0.0199(7) 0.0299(7) 0.0173(6) 0.0022(5) 0.0010(5) -0.0032(6)
C10 0.0207(7) 0.0289(7) 0.0247(7) 0.0084(6) -0.0018(5) 0.0013(6)
C11 0.0273(7) 0.0207(6) 0.0305(8) 0.0048(6) 0.0023(6) 0.0034(6)
C12 0.0220(6) 0.0209(6) 0.0198(6) 0.0010(5) 0.0026(5) -0.0014(5)
C13 0.0152(6) 0.0208(6) 0.0151(6) -0.0007(5) 0.0036(5) -0.0009(5)
C14 0.0178(6) 0.0277(7) 0.0182(6) 0.0050(5) 0.0049(5) -0.0010(5)
C15 0.0156(6) 0.0260(7) 0.0213(7) 0.0016(5) 0.0030(5) -0.0012(5)
C16 0.0139(6) 0.0223(6) 0.0159(6) -0.0032(5) 0.0032(5) 0.0008(5)
C17 0.0176(6) 0.0194(6) 0.0174(6) -0.0037(5) 0.0044(5) 0.0003(5)
C18 0.0252(7) 0.0241(7) 0.0287(7) 0.0063(6) -0.0020(6) 0.0007(6)
C19 0.0126(6) 0.0228(6) 0.0196(6) 0.0021(5) 0.0006(5) 0.0025(5)
C20 0.0189(6) 0.0328(7) 0.0225(7) -0.0052(6) 0.0032(5) 0.0036(6)
C21 0.0175(7) 0.0474(9) 0.0242(7) 0.0015(6) 0.0095(6) 0.0033(6)
C22 0.0167(6) 0.0342(8) 0.0301(8) 0.0084(6) 0.0042(5) -0.0016(6)
C23 0.0203(7) 0.0231(6) 0.0247(7) 0.0020(5) 0.0001(5) 0.0011(5)
C24 0.0183(7) 0.0243(7) 0.0176(6) 0.0014(5) 0.0034(5) 0.0038(5)

_geom_special_details            
;
 All esds (except the esd in the dihedral angle between two l.s. planes)
 are estimated using the full covariance matrix.  The cell esds are taken
 into account individually in the estimation of esds in distances, angles
 and torsion angles; correlations between esds in cell parameters are only
 used when they are defined by crystal symmetry.  An approximate (isotropic)
 treatment of cell esds is used for estimating esds involving l.s. planes.
;
loop_
_geom_bond_atom_site_label_1
_geom_bond_atom_site_label_2
_geom_bond_distance
_geom_bond_site_symmetry_2
_geom_bond_publ_flag
P1 O1 1.4891(9) . ?
P1 C1 1.8070(13) . ?
P1 C7 1.8127(13) . ?
P1 C13 1.8114(13) . ?
O2 C17 1.2358(16) . ?
N1 C17 1.3523(17) . ?
N1 C18 1.4660(17) . ?
N1 C19 1.4363(17) . ?
C1 C2 1.3934(18) . ?
C1 C6 1.3942(18) . ?
C2 H2 0.9500 . ?
C2 C3 1.391(2) . ?
C3 H3 0.9500 . ?
C3 C4 1.385(2) . ?
C4 H4 0.9500 . ?
C4 C5 1.387(2) . ?
C5 H5 0.9500 . ?
C5 C6 1.3916(19) . ?
C6 H6 0.9500 . ?
C7 C8 1.3986(18) . ?
C7 C12 1.3935(18) . ?
C8 H8 0.9500 . ?
C8 C9 1.3903(19) . ?
C9 H9 0.9500 . ?
C9 C10 1.391(2) . ?
C10 H10 0.9500 . ?
C10 C11 1.386(2) . ?
C11 H11 0.9500 . ?
C11 C12 1.3917(19) . ?
C12 H12 0.9500 . ?
C13 H13 1.0000 . ?
C13 C14 1.5824(18) . ?
C13 C16 1.5253(17) . ?
C14 H14A 0.9900 . ?
C14 H14B 0.9900 . ?
C14 C15 1.5063(18) . ?
C15 H15 0.9500 . ?
C15 C16 1.3399(19) . ?
C16 C17 1.4843(18) . ?
C18 H18A 0.9800 . ?
C18 H18B 0.9800 . ?
C18 H18C 0.9800 . ?
C19 C20 1.3871(19) . ?
C19 C24 1.3839(18) . ?
C20 H20 0.9500 . ?
C20 C21 1.391(2) . ?
C21 H21 0.9500 . ?
C21 C22 1.385(2) . ?
C22 H22 0.9500 . ?
C22 C23 1.388(2) . ?
C23 H23 0.9500 . ?
C23 C24 1.3876(19) . ?
C24 H24 0.9500 . ?

loop_
_geom_angle_atom_site_label_1
_geom_angle_atom_site_label_2
_geom_angle_atom_site_label_3
_geom_angle
_geom_angle_site_symmetry_1
_geom_angle_site_symmetry_3
_geom_angle_publ_flag
O1 P1 C1 111.56(6) . . ?
O1 P1 C7 111.51(6) . . ?
O1 P1 C13 113.44(6) . . ?
C1 P1 C7 104.25(6) . . ?
C1 P1 C13 111.70(6) . . ?
C13 P1 C7 103.73(6) . . ?
C17 N1 C18 120.98(11) . . ?
C17 N1 C19 122.53(11) . . ?
C19 N1 C18 116.49(10) . . ?
C2 C1 P1 116.30(10) . . ?
C2 C1 C6 119.30(12) . . ?
C6 C1 P1 124.12(10) . . ?
C1 C2 H2 119.9 . . ?
C3 C2 C1 120.30(13) . . ?
C3 C2 H2 119.9 . . ?
C2 C3 H3 119.9 . . ?
C4 C3 C2 120.26(13) . . ?
C4 C3 H3 119.9 . . ?
C3 C4 H4 120.2 . . ?
C3 C4 C5 119.68(13) . . ?
C5 C4 H4 120.2 . . ?
C4 C5 H5 119.8 . . ?
C4 C5 C6 120.41(13) . . ?
C6 C5 H5 119.8 . . ?
C1 C6 H6 120.0 . . ?
C5 C6 C1 120.02(12) . . ?
C5 C6 H6 120.0 . . ?
C8 C7 P1 122.99(10) . . ?
C12 C7 P1 117.47(10) . . ?
C12 C7 C8 119.49(12) . . ?
C7 C8 H8 119.9 . . ?
C9 C8 C7 120.25(12) . . ?
C9 C8 H8 119.9 . . ?
C8 C9 H9 120.1 . . ?
C8 C9 C10 119.70(13) . . ?
C10 C9 H9 120.1 . . ?
C9 C10 H10 119.8 . . ?
C11 C10 C9 120.42(13) . . ?
C11 C10 H10 119.8 . . ?
C10 C11 H11 120.0 . . ?
C10 C11 C12 119.97(13) . . ?
C12 C11 H11 120.0 . . ?
C7 C12 H12 119.9 . . ?
C11 C12 C7 120.16(13) . . ?
C11 C12 H12 119.9 . . ?
P1 C13 H13 114.2 . . ?
C14 C13 P1 109.43(9) . . ?
C14 C13 H13 114.2 . . ?
C16 C13 P1 116.39(9) . . ?
C16 C13 H13 114.2 . . ?
C16 C13 C14 85.03(9) . . ?
C13 C14 H14A 114.4 . . ?
C13 C14 H14B 114.4 . . ?
H14A C14 H14B 111.5 . . ?
C15 C14 C13 85.78(10) . . ?
C15 C14 H14A 114.4 . . ?
C15 C14 H14B 114.4 . . ?
C14 C15 H15 132.5 . . ?
C16 C15 C14 94.95(11) . . ?
C16 C15 H15 132.5 . . ?
C15 C16 C13 94.22(11) . . ?
C15 C16 C17 140.26(12) . . ?
C17 C16 C13 125.48(11) . . ?
O2 C17 N1 122.73(12) . . ?
O2 C17 C16 118.25(11) . . ?
N1 C17 C16 119.02(11) . . ?
N1 C18 H18A 109.5 . . ?
N1 C18 H18B 109.5 . . ?
N1 C18 H18C 109.5 . . ?
H18A C18 H18B 109.5 . . ?
H18A C18 H18C 109.5 . . ?
H18B C18 H18C 109.5 . . ?
C20 C19 N1 119.41(12) . . ?
C24 C19 N1 119.94(12) . . ?
C24 C19 C20 120.65(13) . . ?
C19 C20 H20 120.3 . . ?
C19 C20 C21 119.35(13) . . ?
C21 C20 H20 120.3 . . ?
C20 C21 H21 120.0 . . ?
C22 C21 C20 120.10(13) . . ?
C22 C21 H21 120.0 . . ?
C21 C22 H22 119.9 . . ?
C21 C22 C23 120.21(13) . . ?
C23 C22 H22 119.9 . . ?
C22 C23 H23 120.1 . . ?
C24 C23 C22 119.83(13) . . ?
C24 C23 H23 120.1 . . ?
C19 C24 C23 119.83(13) . . ?
C19 C24 H24 120.1 . . ?
C23 C24 H24 120.1 . . ?

loop_
_geom_torsion_atom_site_label_1
_geom_torsion_atom_site_label_2
_geom_torsion_atom_site_label_3
_geom_torsion_atom_site_label_4
_geom_torsion
_geom_torsion_site_symmetry_1
_geom_torsion_site_symmetry_2
_geom_torsion_site_symmetry_3
_geom_torsion_site_symmetry_4
_geom_torsion_publ_flag
P1 C1 C2 C3 -172.54(11) . . . . ?
P1 C1 C6 C5 172.20(10) . . . . ?
P1 C7 C8 C9 -176.96(10) . . . . ?
P1 C7 C12 C11 176.07(11) . . . . ?
P1 C13 C14 C15 -115.36(9) . . . . ?
P1 C13 C16 C15 108.24(10) . . . . ?
P1 C13 C16 C17 -73.73(14) . . . . ?
O1 P1 C1 C2 -22.00(12) . . . . ?
O1 P1 C1 C6 164.12(10) . . . . ?
O1 P1 C7 C8 -177.15(10) . . . . ?
O1 P1 C7 C12 5.47(12) . . . . ?
O1 P1 C13 C14 53.71(10) . . . . ?
O1 P1 C13 C16 -40.45(11) . . . . ?
N1 C19 C20 C21 -178.29(12) . . . . ?
N1 C19 C24 C23 179.32(12) . . . . ?
C1 P1 C7 C8 62.35(12) . . . . ?
C1 P1 C7 C12 -115.03(10) . . . . ?
C1 P1 C13 C14 -179.16(8) . . . . ?
C1 P1 C13 C16 86.67(10) . . . . ?
C1 C2 C3 C4 -0.3(2) . . . . ?
C2 C1 C6 C5 -1.51(19) . . . . ?
C2 C3 C4 C5 -1.2(2) . . . . ?
C3 C4 C5 C6 1.3(2) . . . . ?
C4 C5 C6 C1 0.0(2) . . . . ?
C6 C1 C2 C3 1.65(19) . . . . ?
C7 P1 C1 C2 98.47(10) . . . . ?
C7 P1 C1 C6 -75.40(12) . . . . ?
C7 P1 C13 C14 -67.45(9) . . . . ?
C7 P1 C13 C16 -161.61(9) . . . . ?
C7 C8 C9 C10 0.6(2) . . . . ?
C8 C7 C12 C11 -1.4(2) . . . . ?
C8 C9 C10 C11 -0.6(2) . . . . ?
C9 C10 C11 C12 -0.4(2) . . . . ?
C10 C11 C12 C7 1.4(2) . . . . ?
C12 C7 C8 C9 0.37(19) . . . . ?
C13 P1 C1 C2 -150.14(10) . . . . ?
C13 P1 C1 C6 35.98(13) . . . . ?
C13 P1 C7 C8 -54.71(12) . . . . ?
C13 P1 C7 C12 127.91(10) . . . . ?
C13 C14 C15 C16 -1.03(10) . . . . ?
C13 C16 C17 O2 -5.24(19) . . . . ?
C13 C16 C17 N1 174.64(12) . . . . ?
C14 C13 C16 C15 -1.01(10) . . . . ?
C14 C13 C16 C17 177.02(12) . . . . ?
C14 C15 C16 C13 1.07(11) . . . . ?
C14 C15 C16 C17 -176.43(16) . . . . ?
C15 C16 C17 O2 171.68(16) . . . . ?
C15 C16 C17 N1 -8.4(2) . . . . ?
C16 C13 C14 C15 0.90(9) . . . . ?
C17 N1 C19 C20 83.93(16) . . . . ?
C17 N1 C19 C24 -96.61(15) . . . . ?
C18 N1 C17 O2 6.3(2) . . . . ?
C18 N1 C17 C16 -173.57(11) . . . . ?
C18 N1 C19 C20 -96.09(15) . . . . ?
C18 N1 C19 C24 83.38(15) . . . . ?
C19 N1 C17 O2 -173.71(12) . . . . ?
C19 N1 C17 C16 6.41(18) . . . . ?
C19 C20 C21 C22 -1.7(2) . . . . ?
C20 C19 C24 C23 -1.23(19) . . . . ?
C20 C21 C22 C23 0.1(2) . . . . ?
C21 C22 C23 C24 0.9(2) . . . . ?
C22 C23 C24 C19 -0.4(2) . . . . ?
C24 C19 C20 C21 2.2(2) . . . . ?

_shelx_res_file                  
;
TITL cyn-1-68_auto_a.res in P2(1)/n
    cyn-1-68.res
    created by SHELXL-2018/3 at 21:50:26 on 17-Jun-2024
REM Old TITL CYN-1-68_auto in P2(1)/n
REM SHELXT solution in P2(1)/n: R1 0.089, Rweak 0.047, Alpha 0.036
REM <I/s> 0.733 for 205 systematic absences, Orientation as input
REM Formula found by SHELXT: C18 N O2 P
CELL 1.54184 11.5363 12.0675 14.5536 90 102.115 90
ZERR 4 0.0001 0.0001 0.0001 0 0.001 0
LATT 1
SYMM 0.5-X,0.5+Y,0.5-Z
SFAC C H N O P
UNIT 96 88 4 8 4

L.S. 20
PLAN  8
TEMP -173
CONF
BOND
fmap 2
MORE -1
BOND $H
ACTA
REM <olex2.extras>
REM <HklSrc "%.\\CYN-1-68.hkl">
REM </olex2.extras>

WGHT    0.044300    0.899200
EXTI    0.002076
FVAR       0.75456
P1    5    0.593300    0.257198    0.413613    11.00000    0.01313    0.01742 =
         0.01294   -0.00023    0.00209   -0.00031
O1    4    0.542338    0.171938    0.342600    11.00000    0.01866    0.02128 =
         0.01713   -0.00248    0.00215   -0.00142
O2    4    0.397329    0.493886    0.352205    11.00000    0.02055    0.02202 =
         0.02662    0.00141    0.00188   -0.00401
N1    3    0.210890    0.423896    0.309796    11.00000    0.01684    0.02015 =
         0.02128    0.00222    0.00204    0.00093
C1    1    0.661762    0.368827    0.361496    11.00000    0.01388    0.01965 =
         0.01554    0.00251    0.00223    0.00160
C2    1    0.695964    0.344809    0.277366    11.00000    0.02623    0.02068 =
         0.01968    0.00072    0.00686    0.00216
AFIX  43
H2    2    0.674427    0.275965    0.246881    11.00000   -1.20000
AFIX   0
C3    1    0.761480    0.421157    0.237828    11.00000    0.03207    0.02747 =
         0.02315    0.00493    0.01498    0.00471
AFIX  43
H3    2    0.784840    0.404111    0.180613    11.00000   -1.20000
AFIX   0
C4    1    0.792804    0.521934    0.281527    11.00000    0.02314    0.02418 =
         0.03019    0.00925    0.00863    0.00079
AFIX  43
H4    2    0.838843    0.573427    0.255057    11.00000   -1.20000
AFIX   0
C5    1    0.756626    0.547337    0.364155    11.00000    0.02683    0.02045 =
         0.02660    0.00135    0.00489   -0.00303
AFIX  43
H5    2    0.776596    0.617071    0.393516    11.00000   -1.20000
AFIX   0
C6    1    0.691267    0.471296    0.404287    11.00000    0.02443    0.02230 =
         0.01837    0.00003    0.00557   -0.00012
AFIX  43
H6    2    0.666745    0.489215    0.460862    11.00000   -1.20000
AFIX   0
C7    1    0.712617    0.200859    0.502597    11.00000    0.01358    0.02162 =
         0.01434    0.00247    0.00437   -0.00117
C8    1    0.772039    0.262409    0.579641    11.00000    0.01807    0.02221 =
         0.01750    0.00007    0.00434   -0.00054
AFIX  43
H8    2    0.747702    0.336122    0.588607    11.00000   -1.20000
AFIX   0
C9    1    0.866592    0.216121    0.643157    11.00000    0.01985    0.02986 =
         0.01726    0.00215    0.00100   -0.00319
AFIX  43
H9    2    0.906354    0.257774    0.695798    11.00000   -1.20000
AFIX   0
C10   1    0.902701    0.108568    0.629278    11.00000    0.02066    0.02886 =
         0.02467    0.00844   -0.00184    0.00126
AFIX  43
H10   2    0.967785    0.077093    0.672285    11.00000   -1.20000
AFIX   0
C11   1    0.844345    0.047026    0.553116    11.00000    0.02729    0.02075 =
         0.03050    0.00480    0.00228    0.00343
AFIX  43
H11   2    0.869769   -0.026222    0.543788    11.00000   -1.20000
AFIX   0
C12   1    0.748472    0.092577    0.490293    11.00000    0.02201    0.02090 =
         0.01978    0.00105    0.00259   -0.00136
AFIX  43
H12   2    0.707376    0.049745    0.438901    11.00000   -1.20000
AFIX   0
C13   1    0.488517    0.308532    0.480346    11.00000    0.01519    0.02079 =
         0.01508   -0.00068    0.00364   -0.00095
AFIX  13
H13   2    0.520385    0.368759    0.525864    11.00000   -1.20000
AFIX   0
C14   1    0.432979    0.207503    0.525435    11.00000    0.01783    0.02766 =
         0.01818    0.00496    0.00492   -0.00103
AFIX  23
H14A  2    0.462304    0.133980    0.510460    11.00000   -1.20000
H14B  2    0.435488    0.215328    0.593539    11.00000   -1.20000
AFIX   0
C15   1    0.317062    0.241441    0.463139    11.00000    0.01560    0.02596 =
         0.02129    0.00157    0.00297   -0.00124
AFIX  43
H15   2    0.239249    0.211633    0.453812    11.00000   -1.20000
AFIX   0
C16   1    0.362321    0.328466    0.425509    11.00000    0.01390    0.02232 =
         0.01592   -0.00323    0.00318    0.00084
C17   1    0.323946    0.421564    0.359475    11.00000    0.01761    0.01942 =
         0.01737   -0.00369    0.00443    0.00032
C18   1    0.172203    0.507522    0.236732    11.00000    0.02521    0.02405 =
         0.02871    0.00630   -0.00204    0.00072
AFIX 137
H18A  2    0.237127    0.559646    0.235934    11.00000   -1.50000
H18B  2    0.103787    0.547780    0.250017    11.00000   -1.50000
H18C  2    0.149833    0.471044    0.175400    11.00000   -1.50000
AFIX   0
C19   1    0.122813    0.345889    0.325094    11.00000    0.01264    0.02283 =
         0.01957    0.00214    0.00057    0.00248
C20   1    0.062008    0.365138    0.396272    11.00000    0.01885    0.03277 =
         0.02255   -0.00517    0.00320    0.00361
AFIX  43
H20   2    0.076912    0.430329    0.433473    11.00000   -1.20000
AFIX   0
C21   1   -0.021029    0.288030    0.412653    11.00000    0.01752    0.04743 =
         0.02418    0.00146    0.00945    0.00328
AFIX  43
H21   2   -0.061571    0.299529    0.462324    11.00000   -1.20000
AFIX   0
C22   1   -0.044664    0.194520    0.356635    11.00000    0.01671    0.03423 =
         0.03006    0.00836    0.00417   -0.00160
AFIX  43
H22   2   -0.101503    0.142092    0.367931    11.00000   -1.20000
AFIX   0
C23   1    0.014426    0.177185    0.284066    11.00000    0.02025    0.02306 =
         0.02475    0.00204    0.00011    0.00109
AFIX  43
H23   2   -0.002747    0.113561    0.245144    11.00000   -1.20000
AFIX   0
C24   1    0.098657    0.253028    0.268507    11.00000    0.01829    0.02433 =
         0.01763    0.00138    0.00340    0.00380
AFIX  43
H24   2    0.139635    0.241238    0.219139    11.00000   -1.20000
AFIX   0
HKLF 4


REM  cyn-1-68_auto_a.res in P2(1)/n
REM wR2 = 0.0874, GooF = S = 1.036, Restrained GooF = 1.036 for all data
REM R1 = 0.0330 for 3623 Fo > 4sig(Fo) and 0.0351 for all 3870 data
REM 255 parameters refined using 0 restraints

END

WGHT      0.0443      0.8992

REM Highest difference peak  0.413,  deepest hole -0.340,  1-sigma level  0.043
Q1    1   0.5377  0.2837  0.4523  11.00000  0.05    0.41
Q2    1   0.6618  0.2349  0.4591  11.00000  0.05    0.37
Q3    1   0.4271  0.3240  0.4414  11.00000  0.05    0.29
Q4    1   0.6270  0.3256  0.3824  11.00000  0.05    0.27
Q5    1   0.4800  0.2445  0.5008  11.00000  0.05    0.27
Q6    1   0.0910  0.3527  0.3587  11.00000  0.05    0.23
Q7    1   0.6882  0.4086  0.3879  11.00000  0.05    0.22
Q8    1   0.3382  0.3704  0.3983  11.00000  0.05    0.21
;
_shelx_res_checksum              69863
_olex2_submission_special_instructions 'No special instructions were received'
_oxdiff_exptl_absorpt_empirical_details 
;
Empirical correction (ABSPACK) includes:
- Absorption correction using spherical harmonics
- Frame scaling
;
_oxdiff_exptl_absorpt_empirical_full_max 1.479
_oxdiff_exptl_absorpt_empirical_full_min 0.586
